# Supplementary material for: Development and implementation of a Telenephrology dashboard for active surveillance of kidney disease: a quality improvement project
Source: BMC Nephrol. 2020 Oct 6;21:424. doi: 10.1186/s12882-020-02077-0 (PMC7539521; doi:10.1186/s12882-020-02077-0)
Supplement: Supplementary file 3 — Additional file 3. Raw Data. [file 12882_2020_2077_MOESM3_ESM.xlsx]

## Sheet: Sheet1
	E-Consult + Teleneph	IC/RENAL OUTPT-636A8	Days until Consult
2017-09-01	16	14	38.6
2017-10-01	14	31	44
2017-11-01	21	19	40.5
2017-12-01	14	24	33.9
2018-01-01	17	28	44.9
2018-02-01	18	24	35.2
2018-03-01	31	17	26.7
2018-04-01	39	14	35.9
2018-05-01	33	24	32.3
2018-06-01	31	25	31.8
2018-07-01	49	32	53.7
2018-08-01	49	32	42.5
2018-09-01	44	22	40.6
2018-10-01	65	26	66.9
2018-11-01	29	25	68.5
2018-12-01	39	25	61.1
2019-01-01	38	37	53.2
2019-02-01	36	32	72.2
2019-03-01	61	25	70.9
2019-04-01	49	29	69.8
2019-05-01	49	21	58.9
2019-06-01	34	7	78
2019-07-01	61	10	31.1
2019-08-01	62	20	34.3
